# Supplementary material for: Qualitative and quantitative analysis of the proautophagic activity of Citrus flavonoids from Bergamot Polyphenol Fraction
Source: Data Brief. 2018 May 31;19:1327–34. doi: 10.1016/j.dib.2018.05.139 (PMC6140830; doi:10.1016/j.dib.2018.05.139)
Supplement: Supplementary file 2 — Supplementary material [file mmc2.xlsx]

## Sheet: S1 data summary Fig2 
S1 data set relative to the Fig. 2 of DiB paper 10.1016/j.dib.2018.05.139 "Qualitative and quantitative analysis of the proautophagic activity of Citrus flavonoids from Bergamot Polyphenol Fraction" by Janda et al.
This excel file contains tables with the values of mean fluorescence intensities recorded in 96 independent cell samples in two independent experiments and the summary table of the Atg indexes from 54 samples without PA (for the row data see in Mendeley data repository as indicated below).
	Summary of data
	Modulation of autophagy by Citrus flavonoids and chloroquine (ClQ) in GR-HepG2 cells after expousure to palmitic acid (PA).
	Atg Index analysis	Seeded 100.000 cells /well on Monday		4 days on plate total / PA added Day 3
	GR-HepG2 cells				Trypan Blue stained to exclude dead cells
	Treatments	PA 0.3 mM or vehicle EtOH for 22 h	Aglycones 30 uM or vehicle EtOH			+/- ClQ (50 uM, 2 h)
	Time of adding	28 h before analysis, withdrawn 6 h	6 h before analysis			2 h before analysis
	Withdrawn	Yes, 6 h before analysis	No			No
		MFI analyzed in viable single cell gate (P6)			Normalization performed versus vehicle control (CTRL+EtOH) in experiments with aglycones only (Exp1 and Exp2)
		N=NORMALIZATION			Normalization performed versus vehicle control + PA (CTRL+EtOH+PA) in experiments with PA (Exp3 and Exp4)
	The row data relative to Exp2 and Exp2 (treatment with flavonoid aglycones only) are reported in S0 data set published on-line in Mendeley data repository: DOI: 10.17632/h76zkv7zjh.1
	DOI: 10.17632/h76zkv7zjh.1										TEST T		TEST T
		Aglycones 30 ug/mL 6h	Exp1 E0502			Exp2 E0102					two-tailed unpaired		two-tailed unpaired
		Viable single cell gate	A	B	C	A	B	C	MEAN	SEM	P value		P value
		CTRL+EtOH	1.0172	0.995674	0.98713	1.01265	0.993529	0.993819	1	0.00489974	vs CTRL+EtOH		vs respective + PA
		Naringenin 30	1.03614	1.03929	1.02325	1.03272	1.02121	1.03378	1.03106	0.00295406	0.00028909	***	0.0335769	*	* when p <0,05
		Hesperetin 30	1.03561	0.992986	1.01569	1.03369	1.01414	0.989487	1.0136	0.00795647	0.17617	_	0.0335346	*	** when p < 0,01
		Eriodictyol 30	1.04919	1.00457	0.993652	1.04831	0.992412	1.00162	1.01496	0.0108511	0.237546	_	0.0534945		*** when p < 0,001
		Diosmetin 30	1.05465	1.05834	1.04824	1.06072	1.04502	1.0552	1.0537	0.00244402	1.90044e-06	***	0.14518	*
		Apigenin 30	1.2074	1.15518	1.19045	1.20294	1.1801	1.14491	1.18016	0.0103807	2.26051e-08	***	0.000119764	***
		Luteolin 30	1.15145	1.12679	1.12893	1.13467	1.11448	1.11274	1.12818	0.00580969	1.12823e-08	***	0.0196613	*				Atg Index Polyphenols NoPA + PA +/- ClQ
																		Final Inserted in Data in Brief Fig. 2 ver 25.11.17 R2
														TEST T		TEST T
		Aglycones 30 ug/mL 6h in PA cells	Exp3 E1901			Exp4 E2212								two-tailed unpaired		two-tailed unpaired
		Viable single cell gate	A	B	C	A	B	C	A	B	C	Mean Atg Index	SEM	P value		P value
		CTRL no vehicle	1.07203	1.06394	1.02987	1.11786	1.08756	1.11226				1.08059	0.0133713			vs respective noPA
		Con+EtOH+PA	0.976857	1.01769	1.00546	1.01806	0.991426	0.990513				1	0.00675237	vs CTRL+PA+EtOH		1
		Naringenin 30 +PA	1.01912	1.04018	1.06147	1.07544	1.12051	1.09882				1.06926	0.01523	0.00195796	**	0.0335769	#
		Hesperetin 30+PA	1.0387	1.01883	1.0527	1.04488	1.02124	1.06429				1.04011	0.0072489	0.00232958	**	0.0335346	#
		Eriodictyol 30+PA	1.04132	1.05274	1.02707	1.02631	1.04074	1.06494				1.04219	0.00608898	0.000922359	***	0.0534945
		Diosmetin 30+PA	Exc 1,25	1.05644	1.03017	1.07515	1.12543	1.10524				1.07849	0.0169571	0.00127451	***	0.14518
		Apigenin 30+PA	1.28226	1.22966	1.25969	1.26495	1.30148	1.26341				1.26691	0.00980839	7.02445e-10	***	0.000119764	###
		Luteolin 30+PA	1.11069	1.16044	1.17229	1.20517	1.25216	1.22335				1.18735	0.0205273	5.78356e-06	***	0.0196613	#
		Aglycones +PA+ClQ											vs CTRL (EtOH+PA+ClQ)			vs respective noClQ
		CTRL no vehicle + ClQ	1.09224	1.10117	1.07796	1.14955	1.17265	1.18671				1.13005	0.0186027	0.0336256	*	0.0562086
		Con+EtOH+PA +ClQ	1.04628	1.03377	1.04094	1.07428	1.07763	1.14205				1.06916	0.016313			0.00287914	$$
		Naringenin 30 +PA +ClQ	1.23167	1.04723	1.04648	1.17317	1.19395	1.16633				1.14314	0.031834	0.0525145		0.0627488
		Hesperetin 30+PA +ClQ	1.01722	1.04394	1.0471	1.08116	1.11133	1.12072				1.07024	0.016728	0.765709		0.129309
		Eriodictyol 30+PA +ClQ	1.07411	1.04398	1.04394	1.1095	1.15126	1.0816				1.08406	0.0168168	0.539029		0.0412425	$
		Diosmetin 30+PA +ClQ	1.11065	1.07368	1.08565	1.16047	1.20146	1.22051				1.14207	0.0250771	0.0350242	*	0.0756113
		Apigenin 30+PA +ClQ	1.27433	1.34929	1.2877	1.35245	1.38879	1.41497				1.34459	0.0224828	0.000352712	***	0.0100424	$
		Luteolin 30+PA +ClQ	1.25549	Exc 1,132	1.19018	1.28505	1.30311	1.26065				1.25889	0.0175291	1.68913e-05	***	0.0335604	$
																two-tailed unpaired

## Sheet: Exp4 E2212 Poli30+PA+ClQ
Experiment 3	Atg Index analysis	Exp. Code	E2212
	Modulation of autophagy in GR-HepG2 cells after expousure to PA by Citrus flavonoids and ClQ
GR-HepG2 cells	Seeded 100.000 cells /well on Monday		4 days on plate total / PA added Day 3
Treatments	PA 0.3mM 22h	Aglycones 30 ug/mL or vehicle EtOH (3 uL/0.5 mL)				+/- ClQ (50 uM 2h)
Added	28h before analysis	6 h before analysis			2 h before analysis
Trypan Blue (TB) added to exclude dead cells (0.002%)
MFI=Mean fluorescence intensity		FITC-A = MFI of FITC-A (green) channel			PE-A = MFI of PE-A (red) channel
MFI analyzed in viable single cell gate = P6
N=NORMALIZATION
P1 = single cells population
						Normalization performed versus vehicle control (Con+EtOH+PA)
A	Sample A + PA	Viable single cell gate	FITC-A	PE-A	Atg Index	N
		CTRL no vehicle	341	264	77.4194	1.11786
		PA+EtOH	729	514	70.5075	1.01806
		Naringenin 30 +PA	627	467	74.4817	1.07544
		Hesperetin 30+PA	702	508	72.3647	1.04488
		Eriodictyol 30+PA	695	494	71.0791	1.02631
		Diosmetin 30+PA	650	484	74.4615	1.07515
		Apigenin 30+PA	589	516	87.6061	1.26495
		Luteolin 30+PA	502	419	83.4661	1.20517
A	Sample A + PA + ClQ
		CTRL no vehicle + ClQ	363	289	79.6143	1.14955
		PA+EtOH + ClQ	543	404	74.4015	1.07428
		Naringenin 30 +PA +ClQ	544	442	81.25	1.17317
		Hesperetin 30+PA+ClQ	613	459	74.8777	1.08116
		Eriodictyol 30+PA+ClQ	557	428	76.8402	1.1095
		Diosmetin 30+PA+ClQ	540	434	80.3704	1.16047
		Apigenin 30+PA+ClQ	521	488	93.666	1.35245
		Luteolin 30+PA+ClQ	509	453	88.998	1.28505
B	Sample B + PA	Viable single cell gate	FITC-A	PE-A	Atg Index	N
		CTRL no vehicle	312	235	75.3205	1.08756
		PA+EtOH	718	493	68.663	0.991426
		Naringenin 30 +PA	634	492	77.6025	1.12051
		Hesperetin 30+PA	673	476	70.7281	1.02124
		Eriodictyol 30+PA	616	444	72.0779	1.04074
		Diosmetin 30+PA	603	470	77.9436	1.12543
		Apigenin 30+PA	588	530	90.1361	1.30148
		Luteolin 30+PA	497	431	86.7203	1.25216
B	Sample B + PA + ClQ	Viable single cell gate
		CTRL no vehicle + ClQ	346	281	81.2139	1.17265
		PA+EtOH + ClQ	477	356	74.6331	1.07763
		Naringenin 30 +PA +ClQ	543	449	82.6888	1.19395
		Hesperetin 30+PA+ClQ	521	401	76.9674	1.11133
		Eriodictyol 30+PA+ClQ	523	417	79.7323	1.15126
		Diosmetin 30+PA+ClQ	536	446	83.209	1.20146
		Apigenin 30+PA+ClQ	524	504	96.1832	1.38879
		Luteolin 30+PA+ClQ	482	435	90.249	1.30311
		Mean Con EtOH+PA, no ClQ			69.2567
C	Sample C + PA	Viable single cell gate	FITC-A	PE-A	Atg Index	N
		CTRL no vehicle	283	218	77.0318	1.11226
		PA+EtOH	707	485	68.5997	0.990513
		Naringenin 30 +PA	636	484	76.1006	1.09882
		Hesperetin 30+PA	639	471	73.7089	1.06429
		Eriodictyol 30+PA	602	444	73.7542	1.06494
		Diosmetin 30+PA	550	421	76.5455	1.10524
		Apigenin 30+PA	584	511	87.5	1.26341
		Luteolin 30+PA	491	416	84.7251	1.22335
C	Sample C + PA + ClQ	Viable single cell gate
		CTRL no vehicle + ClQ	320	263	82.1875	1.18671
		PA+EtOH + ClQ	464	367	79.0948	1.14205
		Naringenin 30 +PA +ClQ	541	437	80.7763	1.16633
		Hesperetin 30+PA+ClQ	554	430	77.6173	1.12072
		Eriodictyol 30+PA+ClQ	542	406	74.9077	1.0816
		Diosmetin 30+PA+ClQ	530	448	84.5283	1.22051
		Apigenin 30+PA+ClQ	499	489	97.996	1.41497
		Luteolin 30+PA+ClQ	457	399	87.3085	1.26065
		Viable single cell gate	Sample A	Sample B	Sample C	MEAN ATG	DS	TEST T	vs PA+EtOH
		CTRL no vehicle	1.11786	1.08756	1.11226	1.10589	0.0161259	0.00122624	**
		PA+EtOH	1.01806	0.991426	0.990513	1	0.0156475	vs PA+EtOH
		Naringenin 30 +PA	1.07544	1.12051	1.09882	1.09826	0.0225364	0.00343576	**
		Hesperetin 30+PA	1.04488	1.02124	1.06429	1.04347	0.0215547	0.0475051	*
		Eriodictyol 30+PA	1.02631	1.04074	1.06494	1.044	0.0195177	0.0381696	*
		Diosmetin 30+PA	1.07515	1.12543	1.10524	1.10194	0.0253009	0.00403969	**
		Apigenin 30+PA	1.26495	1.30148	1.26341	1.27661	0.0215465	5.60962e-05	***
		Luteolin 30+PA	1.20517	1.25216	1.22335	1.22689	0.0236933	0.000157969	***	vs respective noClQ
		CTRL no vehicle + ClQ	1.14955	1.17265	1.18671	1.16964	0.0187594	0.0434083	0.0111337	$
		PA+EtOH + ClQ	1.07428	1.07763	1.14205	1.09799	0.0381966		0.0147112	$
		Naringenin 30 +PA +ClQ	1.17317	1.19395	1.16633	1.17782	0.0143809	0.0137947	0.00672298	$$
		Hesperetin 30+PA+ClQ	1.08116	1.11133	1.12072	1.1044	0.0206695	0.405342	0.0241388	$
		Eriodictyol 30+PA+ClQ	1.1095	1.15126	1.0816	1.11412	0.0350599	0.309315	0.0389042	$
		Diosmetin 30+PA+ClQ	1.16047	1.20146	1.22051	1.19414	0.0306789	0.0136452	0.0159171	$
		Apigenin 30+PA+ClQ	1.35245	1.38879	1.41497	1.3854	0.0313978	0.00027372	0.00777103	$$
		Luteolin 30+PA+ClQ	1.28505	1.30311	1.26065	1.28293	0.021307	0.000924673	0.0381668	$
									* when p <0,05
									** when p < 0,01
									*** when p < 0,001

## Sheet: Exp3 E1901 Poli30+PA+ClQ  
	Experiment 3	Atg Index analysis	Exp. Code	E1901
		Modulation of autophagy in GR-HepG2 cells after expousure to PA by Citrus flavonoids and ClQ
	GR-HepG2 cells	Seeded 100.000 cells /well on Monday		4 days on plate total / PA added Day 3
	Original BD FacsCanto II (FACSDiva 6.1.2 software) dot-plots of cell recordings for A and C cell sample series
	Treatments	PA 0.3mM 22h	Aglycones 30 ug/mL or vehicle EtOH (3 uL/0.5 mL)				+/- ClQ (50 uM 2h)
	Added	28h before analysis	6 h before analysis				2 h before analysis
	Trypan Blue (TB) added to exclude dead cells (0.002%)
	MFI=Mean fluorescence intensity		FITC-A = MFI of FITC-A (green) channel			PE-A = MFI of PE-A (red) channel
		MFI analyzed in viable single cell gate			Normalization performed versus vehicle control (Con+EtOH+PA)
A	Sample A + PA	Viable single cell gate	FITC-A	PE-A	Atg Index	N		Dot plots attached		available on line:	In Supplementary material available on line:
		CTRL noPA noEtOH	446	258	57.8475	1.07203		yes	8A	8A CTRL NoPA EtOH	Multimedia Component 16		The correct title should be 8A CTRL NoPA noEtOH
		Con+EtOH+PA	719	379	52.7121	0.976857		yes	1A	1A CTRL EtOH+PA	Multimedia Component 4
		Naringenin 30 +PA	671	369	54.9925	1.01912		yes	2A	2A Naringenin 30ug/ml	Multimedia Component 6		The correct title should be 2A Naringenin 30 +PA
		Hesperetin 30+PA	653	366	56.049	1.0387		yes	4A	4A Hesperetin 30ug/ml	Multimedia Component 10		The correct title should be 4A Hespereetin 30 +PA
		Eriodictyol 30+PA	630	354	56.1905	1.04132		yes	5A	3 Eriodictyol 30ug/ml	Multimedia Component 12		The correct title should be 5A Eriodictyol 30 +PA
		Diosmetin 30+PA	537	364	67.784	1.25617	Excluded	no
		Apigenin 30+PA	594	411	69.1919	1.28226		yes	6A	6A Apigenin 30ug/ml	Multimedia Component 14		The correct title should be 6A Apigenin 30 +PA
		Luteolin 30+PA	604	362	59.9338	1.11069		yes	3A	3A Luteolina 30ug/ml	Multimedia Component 8		The correct title should be 3A Luteolin 30 +PA
B	Sample B + PA	Viable single cell gate	FITC-A	PE-A	Atg Index	N
		CTRL noPA noEtOH	479	275	57.4113	1.06394
		Con+EtOH+PA	590	324	54.9153	1.01769
		Naringenin 30 +PA	620	348	56.129	1.04018
		Hesperetin 30+PA	653	359	54.977	1.01883
		Eriodictyol 30+PA	595	338	56.8067	1.05274
		Diosmetin 30+PA	628	358	57.0064	1.05644
		Apigenin 30+PA	639	424	66.3537	1.22966
		Luteolin 30+PA	527	330	62.6186	1.16044
C	Sample C + PA	Viable single cell gate	FITC-A	PE-A	Atg Index	N
		CTRL noPA noEtOH	646	359	55.5728	1.02987
		Con+EtOH+PA	658	357	54.2553	1.00546
		Naringenin 30 +PA	742	425	57.2776	1.06147
		Hesperetin 30+PA	676	384	56.8047	1.0527
		Eriodictyol 30+PA	664	368	55.4217	1.02707
		Diosmetin 30+PA	662	368	55.5891	1.03017
		Apigenin 30+PA	612	416	67.9739	1.25969
		Luteolin 30+PA	528	334	63.2576	1.17229
A	Sample A + PA + ClQ	Viable single cell gate	FITC-A	PE-A	Atg Index	N	Sample A+CLQ+TB
		CTRL noPA/EtOH +ClQ	565	333	58.9381	1.09224
		Con+EtOH+PA +ClQ	751	424	56.4581	1.04628
		Naringenin 30 +PA +ClQ	489	325	66.4622	1.23167
		Hesperetin 30+PA +ClQ	818	449	54.89	1.01722
		Eriodictyol 30+PA +ClQ	647	375	57.9598	1.07411
		Diosmetin 30+PA +ClQ	584	350	59.9315	1.11065
		Apigenin 30+PA +ClQ	906	623	68.7638	1.27433
		Luteolin 30+PA +ClQ	617	418	67.7472	1.25549
B	Sample B + PA + ClQ	Viable single cell gate	FITC-A	PE-A	Atg Index	N
		CTRL noPA/EtOH +ClQ	552	328	59.4203	1.10117
		Con+EtOH+PA +ClQ	683	381	55.7833	1.03377
		Naringenin 30 +PA +ClQ	699	395	56.5093	1.04723
		Hesperetin 30+PA +ClQ	687	387	56.3319	1.04394
		Eriodictyol 30+PA +ClQ	671	378	56.3338	1.04398
		Diosmetin 30+PA +ClQ	630	365	57.9365	1.07368
		Apigenin 30+PA +ClQ	445	324	72.809	1.34929
		Luteolin 30+PA +ClQ	576	352	61.1111	1.13251
C	Sample C + PA + ClQ	Viable single cell gate	FITC-A	PE-A	Atg Index	N		Dot plots attached			In Supplementary material available on line:
		CTRL noPA/EtOH +ClQ	655	381	58.1679	1.07796		yes	8C	8C CTRL noPA+ClQ	Multimedia Component 17
		Con+EtOH+PA +ClQ	705	396	56.1702	1.04094		yes	1C	1C CTRL +EtOH PA +ClQ	Multimedia Component 5
		Naringenin 30 +PA +ClQ	657	371	56.4688	1.04648		yes	2C	2C Naringenin PA+ClQ	Multimedia Component 7
		Hesperetin 30+PA +ClQ	669	378	56.5022	1.0471		yes	4C	4C Hesperetin PA+ClQ	Multimedia Component 11
		Eriodictyol 30+PA +ClQ	687	387	56.3319	1.04394		yes	5C	5C Eridictyol PA+ClQ	Multimedia Component 13
		Diosmetin 30+PA +ClQ	635	372	58.5827	1.08565		yes	7C	7C Diosmetin PA+ClQ	Multimedia Component 15
		Apigenin 30+PA +ClQ	544	378	69.4853	1.2877		yes	6C	6C Apigenin PA+ClQ
		Luteolin 30+PA +ClQ	573	368	64.2234	1.19018		yes	3C	3 Luteolina PA+ClQ	Multimedia Component 9		The correct title should be 3C Luteolin 30+PA+ClQ
			Mean Con EtOH+PA, no ClQ		53.9609			TEST T
			E190116					two-tailed un-paired
		Viable single cell gate	A	B	C	Mean Atg Index	SD	P value
		CTRL noPA noEtOH	1.07203	1.06394	1.02987	1.05528	0.0223732
		Con+EtOH+PA	0.976857	1.01769	1.00546	1	0.0209541
		Naringenin 30 +PA	1.01912	1.04018	1.06147	1.04025	0.0211736	0.0396652
		Hesperetin 30+PA	1.0387	1.01883	1.0527	1.03674	0.0170198	0.038938
		Eriodictyol 30+PA	1.04132	1.05274	1.02707	1.04038	0.0128596	0.023327
		Diosmetin 30+PA	Exc 1,25	1.05644	1.03017	1.04331	0.0185717	0.0501744
		Apigenin 30+PA	1.28226	1.22966	1.25969	1.2572	0.0263869	9.45456e-05
		Luteolin 30+PA	1.11069	1.16044	1.17229	1.14781	0.0326851	0.00137006
		CTRL noPA/EtOH +ClQ	1.09224	1.10117	1.07796	1.09046	0.00477895	0.00141483
		Con+EtOH+PA +ClQ	1.04628	1.03377	1.04094	1.04033	0.0025616
		Naringenin 30 +PA +ClQ	1.23167	1.04723	1.04648	1.10846	0.0435631	0.165783
		Hesperetin 30+PA +ClQ	1.01722	1.04394	1.0471	1.03608	0.0067014	0.348514
		Eriodictyol 30+PA +ClQ	1.07411	1.04398	1.04394	1.05401	0.0071066	0.134844
		Diosmetin 30+PA +ClQ	1.11065	1.07368	1.08565	1.08999	0.0084362	0.00619126
		Apigenin 30+PA +ClQ	1.27433	1.34929	1.2877	1.30377	0.0163235	0.000176356
		Luteolin 30+PA +ClQ	1.25549	1.13251	1.19018	1.19273	0.0251191	0.00648634
