# Supplementary material for: Qualitative and quantitative analysis of the proautophagic activity of Citrus flavonoids from Bergamot Polyphenol Fraction
Source: Data Brief. 2018 May 31;19:1327–34. doi: 10.1016/j.dib.2018.05.139 (PMC6140830; doi:10.1016/j.dib.2018.05.139)
Supplement: Supplementary file 3 — Supplementary material [file mmc3.xlsx]

## Sheet: S2 data set Summary  
	S2 data set		6 independent samples acquired in two independent experimental settings: Exp.1 and Exp.2
																		No significant differences between naringenin, apigenin, luteolin and diosmetin.
	Proportional = Quantitative flow cytometry assay for proautophagic activity													TEST T						TEST T				TEST T
		6 h treatment	Exp 1. E2407Q			Exp 2. E1909Q								two-tailed un-paired		% increase mean ATG index	Sum of % increase for 6 aglycones			two-tailed un-paired				two-tailed un-paired
		CTRL (EtOH)	0.986707	1.02839	0.984902	0.985446	1.02502	0.989535				1	0.00848137	vs CTRL										vs Apigenin
		Naringenin 20μg/ml	1.05698	1.05952	1.08098	1.05262	1.09617	1.0506				1.06614	0.00818227	0.000161054	***	6.61428		0.818227		vs Naringenin				0.683113
		Hesperetin 18 μg/ml	1.0127	1.06648	1.00358	1.01803	1.02464	1.00092				1.02106	0.0107069	0.134727		2.10589		1.07069		0.00435317	##	Hesperetin		0.0289458	#
		Eriodictyol 12 μg/ml	1.00643	1.04828	1.02354	1.03585	1.04401	1.01916				1.02954	0.00715113	0.0201177	*	2.95434		0.715113		0.00418067	##	Eriodictyol 12 μg/ml		0.0468729	#
		Diosmetin 5,5 μg/ml	1.02721	1.06601	1.06827	1.02627	1.02102	1.05767				1.04441	0.00976389	0.00477222	**	4.44096		0.976389		0.0911778		Diosmetin 5,5 μg/ml		0.311141
		Apigenin 2,5 μg/ml	1.01293	1.07292	1.07417	1.08844	1.03636	1.07666				1.06025	0.0130051	0.00204673	**	6.02467		1.30051		0.683113		Apigenin 2,5 μg/ml
		Luteolin 1,4 μg/ml	1.03056	1.05514	1.10288	1.06854	1.03457	1.04979				1.05691	0.015266	0.00199352	**	5.69129	27.8314	1.5266	6.40753	0.498021		Luteolin 1,4 μg/ml		0.839581
		Mix 60ug/ml	1.06794	1.11274	1.1396	1.11042	1.11078	1.13815				1.11327	0.0130026	4.09873e-06	***	11.3273				0.00460686	##	Mix 60ug/ml		0.00762528	##
		Resveratrol 40uM	1.04444		1.03438	1.0216	1.00206	0.99071				1.01864	0.0128359	0.1848		1.86402
												Proportional
												6 h

## Sheet: Exp.1 E240715 Prop 
Experiment 2	Atg Index analysis	Experiment Code		E240715
	Proportional analysis of proautophagic activities of flavonoid aglycones present in A-BPF
	GR-HepG2 cells	Seeded 100.000 cells /well on Monday
	Treatment	6h	On day 4:
	Polyphenols all 30ug/ml 6h in EtOH		5 ug/uL stock.
	3 uL EtOH added to control wells (0,5 mL)
	No Trypan Blue (TB) added
	MFI=Mean fluorescence intensity		FITC-A = MFI of FITC-A (green) channel			PE-A = MFI of PE-A (red) channel
	N=NORMALIZATION
	Q2 = population of viable cells positive for DsRed-LC3-GFP
	Q2								P1
	SAMPLE A			PE-A/FITC-A					SAMPLE A			PE-A/FITC-A
	Q2 population NO TB	FITC-A	PE-A	AUTOPHAGY	N				P1 population NO TB	FITC-A	PE-A	AUTOPHAGY	N
	CTRL (EtOH)	750	257	34.2667	0.986707				CTRL (EtOH)	393	157	39.9491	0.9656
	Naringenin 20μg/ml	741	272	36.7072	1.05698				Naringenin 20μg/ml	392	171	43.6224	1.05439
	Hesperetin 18 μg/ml	708	249	35.1695	1.0127				Hesperetin 18 μg/ml	401	162	40.399	0.976474
	Eriodictyol 12 μg/ml	721	252	34.9515	1.00643				Eriodictyol 12 μg/ml	401	164	40.8978	0.988529
	Diosmetin 5,5 μg/ml	698	249	35.6734	1.02721				Diosmetin 5,5 μg/ml	392	162	41.3265	0.998893
	Apigenin 2,5 μg/ml	705	248	35.1773	1.01293				Apigenin 2,5 μg/ml	392	161	41.0714	0.992727
	Luteolin 1,4 μg/ml	665	238	35.7895	1.03056				Luteolin 1,4 μg/ml	343	145	42.2741	1.0218
	Mix 60ug	728	270	37.0879	1.06794				Mix 60ug	378	164	43.3862	1.04868
	Resveratrol 40uM	692	251	36.2717	1.04444				Resveratrol 40uM	215	110	51.1628	1.23664
		MEDIA DEI CONTROLLI ------>		34.7283
	SAMPLE B			PE-A/FITC-A					SAMPLE B			PE-A/FITC-A
	Q2 population NO TB	FITC-A	PE-A	AUTOPHAGY	N				P1 population NO TB	FITC-A	PE-A	AUTOPHAGY	N
	CTRL (EtOH)	672	240	35.7143	1.02839				CTRL (EtOH)	368	157	42.663	1.0312
	Naringenin 20μg/ml	674	248	36.7953	1.05952				Naringenin 20μg/ml	370	162	43.7838	1.05829
	Hesperetin 18 μg/ml	675	250	37.037	1.06648				Hesperetin 18 μg/ml	387	168	43.4109	1.04927
	Eriodictyol 12 μg/ml	662	241	36.4048	1.04828				Eriodictyol 12 μg/ml	360	158	43.8889	1.06083
	Diosmetin 5,5 μg/ml	678	251	37.0206	1.06601				Diosmetin 5,5 μg/ml	374	164	43.8503	1.05989
	Apigenin 2,5 μg/ml	679	253	37.2607	1.07292				Apigenin 2,5 μg/ml	386	169	43.7824	1.05825
	Luteolin 1,4 μg/ml	715	262	36.6434	1.05514				Luteolin 1,4 μg/ml	374	167	44.6524	1.07928
	Mix 60ug	634	245	38.6435	1.11274				Mix 60ug	335	157	46.8657	1.13278
	Resveratrol 40uM								Resveratrol 40uM
	SAMPLE C			PE-A/FITC-A					SAMPLE C			PE-A/FITC-A
	Q2 population NO TB	FITC-A	PE-A	AUTOPHAGY	N				P1 population NO TB	FITC-A	PE-A	AUTOPHAGY	N
	CTRL (EtOH)	804	275	34.204	0.984902				CTRL (EtOH)	412	171	41.5049	1.0032
	Naringenin 20μg/ml	618	232	37.5405	1.08098				Naringenin 20μg/ml	322	151	46.8944	1.13347
	Hesperetin 18 μg/ml	746	260	34.8525	1.00358				Hesperetin 18 μg/ml	246	119	48.374	1.16924
	Eriodictyol 12 μg/ml	678	241	35.5457	1.02354				Eriodictyol 12 μg/ml	344	151	43.8953	1.06098
	Diosmetin 5,5 μg/ml	655	243	37.0992	1.06827				Diosmetin 5,5 μg/ml	356	159	44.6629	1.07954
	Apigenin 2,5 μg/ml	638	238	37.3041	1.07417				Apigenin 2,5 μg/ml	305	144	47.2131	1.14118
	Luteolin 1,4 μg/ml	671	257	38.301	1.10288				Luteolin 1,4 μg/ml	347	160	46.1095	1.1145
	Mix 60ug	614	243	39.5765	1.1396				Mix 60ug	306	152	49.6732	1.20064
	Resveratrol 40uM	721	259	35.9223	1.03438				Resveratrol 40uM	371	162	43.6658	1.05543
	Mean of CTRL (EtOH)			34.7283					Mean of CTRL (EtOH)			41.3723
							one-tailed
							un-paired
	Population Q2 Data	A	B	C	Mean Atg Index	DS	TEST T		Population P1 Data	A	B	C	Mean Atg Index	DS	TEST T
	CTRL (EtOH)	0.986707	1.02839	0.984902	1	0.024604	vs CTRL		CTRL (EtOH)	0.9656	1.0312	1.0032	1
	Naringenin 20μg/ml	1.05698	1.05952	1.08098	1.06582	0.0131823	0.00752109	*	Naringenin 20μg/ml	1.05439	1.05829	1.13347	1.08205	0.0445771	0.0311665
	Hesperetin 18 μg/ml	1.0127	1.06648	1.00358	1.02759	0.0339898	0.15919		Hesperetin 18 μg/ml	0.976474	1.04927	1.16924	1.06499	0.0973375	0.167402
	Eriodictyol 12 μg/ml	1.00643	1.04828	1.02354	1.02608	0.0210405	0.117703		Eriodictyol 12 μg/ml	0.988529	1.06083	1.06098	1.03678	0.0417864	0.148595
	Diosmetin 5,5 μg/ml	1.02721	1.06601	1.06827	1.05383	0.0230795	0.0253249	*	Diosmetin 5,5 μg/ml	0.998893	1.05989	1.07954	1.04611	0.0420519	0.104562
	Apigenin 2,5 μg/ml	1.01293	1.07292	1.07417	1.05334	0.0350019	0.04848	*	Apigenin 2,5 μg/ml	0.992727	1.05825	1.14118	1.06405	0.0743943	0.122177
	Luteolin 1,4 μg/ml	1.03056	1.05514	1.10288	1.06286	0.0367724	0.0348173	*	Luteolin 1,4 μg/ml	1.0218	1.07928	1.1145	1.07186	0.0467965	0.0476148
	Mix 60ug	1.06794	1.11274	1.1396	1.10676	0.0362019	0.00671378	**	Mix 60ug	1.04868	1.13278	1.20064	1.12736	0.0761247	0.0281983
	Resveratrol 40uM	1.04444		1.03438	1.03941	0.00711307	0.06295		Resveratrol 40uM	1.23664		1.05543	1.14604		0.067508

## Sheet: Exp.2 E190915 Prop 
Experiment 2	Atg Index analysis	Experiment Code		E190915
	Proportional analysis of proautophagic activities of flavonoid aglycones present in A-BPF
	GR-HepG2 cells	Seeded 100.000 cells /well on Monday
	Treatment	6h	On day 4:
	Polyphenols all 30ug/ml 6h in EtOH		5 ug/uL stock.
	3 uL EtOH added to control wells (0,5 mL)
	MFI=Mean fluorescence intensity		FITC-A = MFI of FITC-A (green) channel			PE-A = MFI of PE-A (red) channel
	N=NORMALIZATION
	Q2 = population of viable cells positive for DsRed-LC3-GFP
	SAMPLE A
	Population Q2	FITC-A	PE-A	ATG INDEX	N
	CTRL	1041	676	64.9376	0.985446
	Naringenin 20μg/ml	1038	720	69.3642	1.05262
	Hesperetin 18 μg/ml	957	642	67.0846	1.01803
	Eriodictyol 12 μg/ml	1235	843	68.2591	1.03585
	Diosmetin 5,5 μg/ml	1526	1032	67.6278	1.02627
	Apigenin 2,5 μg/ml	1351	969	71.7246	1.08844
	Luteolin 1,4 μg/ml	1548	1090	70.4134	1.06854
	Mix60	1040	761	73.1731	1.11042
	Resveratrol 40 uΜ	1224	824	67.3203	1.0216
	SAMPLE C
	Population Q2	FITC-A	PE-A	ATG index	N
	CTRL	1214	820	67.5453	1.02502
	Naringenin 20μg/ml	976	705	72.2336	1.09617
	Hesperetin 18 μg/ml	859	580	67.5204	1.02464
	Eriodictyol 12 μg/ml	1064	732	68.797	1.04401
	Diosmetin 5,5 μg/ml	975	656	67.2821	1.02102
	Apigenin 2,5 μg/ml	1189	812	68.2927	1.03636
	Luteolin 1,4 μg/ml	1260	859	68.1746	1.03457
	Mix60	1220	893	73.1967	1.11078
	Resveratrol 40 uΜ	1104	729	66.0326	1.00206
	SAMPLE C
	Population Q2	FITC-A	PE-A	ATG index	N
	CTRL	1256	819	65.207	0.989535
	Naringenin 20μg/ml	936	648	69.2308	1.0506
	Hesperetin 18 μg/ml	940	620	65.9574	1.00092
	Eriodictyol 12 μg/ml	1151	773	67.159	1.01916
	Diosmetin 5,5 μg/ml	1056	736	69.697	1.05767
	Apigenin 2,5 μg/ml	1160	823	70.9483	1.07666
	Luteolin 1,4 μg/ml	1155	799	69.1775	1.04979
	Mix60	1188	891	75	1.13815
	Resveratrol 40 uΜ	1037	677	65.2845	0.99071
	Mean of CTRL (EtOH)			65.8966			TEST T
							one-tailed
							un-paired
	Population Q2 Data	A	B	C	Mean Atg Index	DS	P value
	CTRL	0.985446	1.02502	0.989535	1	0.0217635	vs CTRL
	Naringenin 20μg/ml	1.05262	1.09617	1.0506	1.06646	0.0257448	0.0134553	*
	Hesperetin 18 μg/ml	1.01803	1.02464	1.00092	1.01453	0.0122397	0.185248
	Eriodictyol 12 μg/ml	1.03585	1.04401	1.01916	1.03301	0.0126703	0.0428545	*
	Diosmetin 5,5 μg/ml	1.02627	1.02102	1.05767	1.03499	0.019818	0.0542956
	Apigenin 2,5 μg/ml	1.08844	1.03636	1.07666	1.06715	0.0273108	0.014543	*
	Luteolin 1,4 μg/ml	1.06854	1.03457	1.04979	1.05097	0.0170181	0.0165243	*
	Mix 60 ug/ml	1.11042	1.11078	1.13815	1.11978	0.0159039	0.000766497	**
	Resveratrol 40 uΜ	1.0216	1.00206	0.99071	1.00479	0.0156266	0.386079

## Sheet: Proportional assay calculations
Calculation of proportional amounts of flavanoid aglycones in A-BPF
	Aglycone	Signal intensity in A-BPF	% of total	Amount in 60 ug	Approx. Reported on graphs
	Luteolin	399	2.36515	1.41909	1.41909
	Apigenin	701	4.15531	2.49318	2.49318
	Diosmetin	1540	9.12863	5.47718	5.47718
	Eriodyctiol	3460	20.5098	12.3059	12.3059
	Hesperetin	5180	30.7054	18.4232	18.4232
	Naringenin	5590	33.1357	19.8814	19.8814
	Total Signal Intensity	16870		60	60
Resveratrol 228 g/Mole
	228ug	1uM
	9120	40uM
	9.1	ug/ml
